# Supplementary material for: The velvet family proteins mediate low resistance to isoprothiolane in Magnaporthe oryzae
Source: PLoS Pathog. 2023 Jun 5;19(6):e1011011. doi: 10.1371/journal.ppat.1011011 (PMC10270592; doi:10.1371/journal.ppat.1011011)
Supplement: S1 Table — (XLSX) [file ppat.1011011.s001.xlsx]

## Sheet: S1_Table
S1_Table. Characteristics of Magnaporthe oryzae strains used in this study
Strainsa	EC50	Sensitivityto IPTb	MoIRR mutation	Position of MoIRR Mutation	Type of MoIRR mutation
	(μg/mL)
H08-1a	4.25	S
3-1	7.91	LR
3-2	28.74	MR-2	L346F	Exon4	Substitution mutation
3-11	13.3	MR-1
3-15	8.66	LR
3-18	8.22	LR
3-27	26.96	MR-2	ΔTGTnt935-937	Exon4	Frameshift mutation
5-2	18.82	MR-1
5-7	15.5	MR-1
5-9	17.21	MR-1
5-10	19.26	MR-1
5-15	30.18	MR-2	ΔGAnt1769-1772	Exon4	Frameshift mutation (Deletion)
5-43	28.52	MR-2	H213Y	Exon3	Substitution mutation
5-46	27.41	MR-2	R413H	Exon4	Substitution mutation
5-49	8.55	LR
10-2	16.71	MR-1
10-3	15.46	MR-1
10-3	15.32	MR-1
10-7	15.05	MR-1
10-8	8.97	LR
10-11	9.39	LR
10-12	9.92	LR
10-19	9.08	LR
10-20	26.19	MR-2	ΔGAnt1769-1772	Exon4	Frameshift mutation
10-21					(Deletion)
10-25	10.38	LR
30-1	9.14	LR
30-2	17.87	MR-1
30-3	31.77	MR-2	Insert Gnt44-45	Exon1	Frameshift mutation
30-4					(Insertion)
30-5	29.31	MR-2	W562Stop	Exon4	Substitution mutation
30-6	18.65	MR-1
30-7	18.97	MR-1
30-8	18.38	MR-1
30-9	28.99	MR-2	A72V	Exon3	Substitution mutation
30-10	15.38	MR-1
30-11	19	MR-1
30-12	18.72	MR-1
30-13	18.38	MR-1
30-14	32.61	MR-2	ΔGAnt1769-1772	Exon4	Frameshift mutation
30-15					(Deletion)
30-16	17.01	MR-1
30-17	17.37	MR-1
30-18	27.17	MR-2	Stop743Y	Exon4	Substitution mutation
30-19	26.19	MR-2	Insert Gnt1198-1199	Exon4	Frameshift mutation
30-20					(Insertion)
30-21	19.49	MR-1
30-22	17.57	MR-1
30-23	17.51	MR-1
30-24	30.67	MR-2	A358D	Exon4	Substitution mutation
30-21	17.02	MR-1
30-22	26.68	MR-2	ΔGAnt1769-1772	Exon4	Frameshift mutation
					(Deletion)
30-23	34.65	MR-2	W562Stop	Exon4	Substitution mutation
30-24	26.15	MR-2	Insert Ant1567-1568	Exon4	Frameshift mutation
					(Insertion)
30-25	26.26	MR-2	Insert Ant1567-1568	Exon4	Frameshift mutation
					(Insertion)
30-26	27.54	MR-2	ΔNT2107-2453	Exon4	Deletion mutation
30-27	31.94	MR-2	ΔNT2107-2454	Exon4	Deletion mutation
30-28	29.24	MR-2	Insert Gnt1651-1652	Exon4	Frameshift mutation
					(Deletion)
30-29	34.53	MR-2	W562Stop	Exon4	Substitution mutation
30-30	26.57	MR-2	ΔGAnt1769-1772	Exon4
30-31	14.21	MR-1
30-32	15.87	MR-1
30-33	16.52	MR-1
30-34	31.02	MR-2	Insert Ant1567-1568	Exon4	Frameshift mutation
					(Insertion)
30-36	30.89	MR-2	Insert Ant394-395	Exon3	Frameshift mutation
					(Insertion)
30-37	20.94	MR-1
30-38	26.96	MR-2	Influence intron shear	Intron3	Substitution mutation
30-39	17.66	MR-1
30-40	26.85	MR-2	ΔAAnt1769-1772	Exon4	Frameshift mutation
					(Deletion)
30-42	17.09	MR-1
30-45	30.56	MR-2	ΔTGTnt935-937	Exon3	Frameshift mutation
					(Deletion)
30-46	17.87	MR-1
30-47	18.77	MR-1
30-48	16.98	MR-1
30-49	18.38	MR-1
30-50	43.55	HR
30-51	26.14	MR-2	F544S	Exon4	Substitution mutation
30-52	32.12	MR-2	Insert Ant1564-1565	Exon4	Frameshift mutation
					(Insertion)
30-53	32.66	MR-2	Insert AAnt1598-1599	Exon4	Frameshift mutation
					(Insertion)
30-54	30.24	MR-2	Q48Stop	Exon3	Substitution mutation
30-55	16.88	MR-1
30-56	15.38	MR-1
a H08-1a is the starting wild type isolate, while other strains are mutants obtained through adaptation on IPT-amended PDA.
b S, LR, MR, and HR represent the sensitivity, low resistance, moderate resistance, and high resistance to IPT.
