# Supplementary material for: The velvet family proteins mediate low resistance to isoprothiolane in Magnaporthe oryzae
Source: PLoS Pathog. 2023 Jun 5;19(6):e1011011. doi: 10.1371/journal.ppat.1011011 (PMC10270592; doi:10.1371/journal.ppat.1011011)
Supplement: S2 Table — (XLSX) [file ppat.1011011.s002.xlsx]

## Sheet: S2_Table
S2_Table. Primers used in this study
Name	Sequence (5′-3′)	Description of primers
MoIRR-Check-F	TTTCTTTGCCAGTGAGAACCC	Amplification of MoIRR gene
MoIRR-Check-R	GGTAGCGTTAAACGTTTCCA
qPCR-VeA-F	TGAGCGGAACTGGAGATG	VeA expression assay
qPCR-VeA-R	TGTAGCAGGAACTTGAGCC
qPCR-VelB-F	AGAAGTTCCCAGGTGTTTGC	VelB expression assay
qPCR-VelB-R	CGTCATCGTCGTCATTGTT
qPCR-Cat3-F	GACCAAGCAGGGCAAAG	Cat3 expression assayed under H2O2 treatment
qPCR-Cat3-R	ACTCCAAACTCCCATTCG
qPCR-Gpd1-F	CCGTTCACGATTCTGCTC	Gpd1 expression assayed under Flu treatment
qPCR-Gpd1-R	ATACACCTCGCTTGACTGC
qPCR-GPP1-F	CCGCCTACCCAAGCTCTAC	Gpp1 expression assayed under Flu treatment
qPCR-GPP1-R	GACCAGCGGCTTTGTTCC
qPCR-IRR-F	ATACGAACGCAGACCTCC	MoIRR expression assay
qPCR-IRR-R	GGAACACCTGCCACAAGC
qPCR-LaeA-F	TATCGTGCTTCCCATCAG	LaeA expression assay
qPCR-LaeA-R	CAAGCGACATAGGCAGAGT
BDVeA-F	CATATGGCCATGGAGGCCATGAAGGCGTCAACCGACC	Amplification of VeA for construction in pGBKT7 vector
BDVeA-R	CAGGTCGACGGATCCCCGGTCATTCCCTTGGTGGCGG
ADVeA-F	CCATGGAGGCCAGTGAATTCATGAAGGCGTCAACCGACC	Amplification of VeA for construction in pGADT7 vector
ADVeA-R	GCTCGAGCTCGATGGATCCCTCATTCCCTTGGTGGCGG
BDVelB-F	CATATGGCCATGGAGGCCATGAACCCCGGTTACTCGT	Amplification of VelB for construction in pGBKT7 vector
BDVelB-R	CAGGTCGACGGATCCCCGGTCAATAGTCGTCATCGTCGT
AD-LaeA-F	CCATGGAGGCCAGTGAATTCATGGATAAGGTCCTCCACG	Amplification of LaeA for construction in pGADT7 vector
AD-LaeA-R	GCTCGAGCTCGATGGATCCCTCATCGACGTCGAGAAGGC
DJ1-VelB-5F	GGAAGTTTACAAATGTATCTGCT	VelB knockout constructs
DJ1-VelB-5R	TCAATATCATCTTCTGTCGACTCTTGTTTAAAACTATCGCGC
DJ1-VelB-3F	AGATGCCGGATCCACTTAACCATGAATACAATTGCGGTTCTTG
DJ1-VelB-3R	CTTTTCGGCATTATGCTGCA
DJ3-VelB-F	TACGACATGCCCATACATGC
DJ3-VelB-R	GCTCATGGCTCTTTTTGGGT
VelB-Check-F	ATGAACCCCGGTTACTCGT	Validation for VelB knockout transformants
VelB-Check-R	TCAATAGTCGTCATCGTCGT
PTNG-VelB-F	CCCCTCGAGGTCGACGGTATCGATGGAAGTTTACAAATGTATCTGCT	Amplification of VelB construct for complementary transformation
PTNG-VelB-R	CCAGCACCTCTAGAACTAGTGGATCCATAGTCGTCATCGTCGTCAT
PTNHG-VelB-F	CACTGCAGCCCGGGGGATCCATGAACCCCGGTTACTCGTC	Amplification of VelB construct for overexpression transformation
PTNHG-VelB-R	CCAGCACCAGCACCTCTAGAATAGTCGTCATCGTCGTCAT
HYG-F	TCGACAGAAGATGATATTGAAGGAGCA	Amplification of HPH gene for construction of knockout transformants
HYG-R	GTTAAGTGGATCCGGCATCTAC
H2	GGTAAATAGCTGCGCCGATGGTT	HPH gene cutting primers
H3	GAACATCGCCTCGCTCCAGTCA
DJ1-VosA-5F	AAAAAGTGAGACCCCACCTC	VosA knockout constructs
DJ1-VosA-5R	TCAATATCATCTTCTGTCGAGAGCCAGTGTAGAGGATGGA
DJ1-VosA-3F	AGATGCCGGATCCACTTAACTCAATGAGAGAGCCCGGTTT
DJ1-VosA-3R	AACTTTAGGCTCTACAACGTC
DJ3-VosA-F	TCGCACATCCTATCCTCGCT
DJ3-VosA-R	AAATACCGCCATGACCGAGG
VosA-Check-F	ATGTCACTTCCGAGCATTG	Validation for VosA knockout transformants
VosA-Check-R	TCAAGCCCCAGGCTCATTAA
DJ1-VeA-5F	TACCCTGGGCTACTGTGCAC	VeA knockout constructs
DJ1-VeA-5R	TCAATATCATCTTCTGTCGACAGCCGTCCTTTTTTTGTGAA
DJ1-VeA-3F	AGATGCCGGATCCACTTAACCAGTCTCTTTTGTTTTATCCGAG
DJ1-VeA-3R	GTGCCGAGTTGGAGATGAT
DJ3-VeA-F	TTTTTCCTGCGCTACCCGC
DJ3-VeA-R	TTGTTGTTTCTGTGGTGGCG
VeA-Check-F	ATGAAGGCGTCAACCGACC	Validation for VeA knockout transformants
VeA-Check-R	TCATTCCCTTGGTGGCGG
DJ1-VelC-5F	CAAGCGATCGGAGAGGAATTAA	VelC knockout constructs
DJ1-VelC-5R	TCAATATCATCTTCTGTCGACCATACGCTTTGGATGCCTC
DJ1-VelC-3F	AGATGCCGGATCCACTTAACTGGTGGGACTATATCACAGGT
DJ1-VelC-3R	CTCCGATGAGCTCGAAAAGG
DJ3-VelC-F	GATCATTGTGCTGCCACATAA
DJ3-VelC-R	AGACTAGACTTTTTGGGAACC
VelC-Check-F	ATGCCCGTGCATTTTAACCA	Validation for VelC knockout transformants
VelC-Check-R	TAACTCCTGCGTATTCTCTTC
DJ1-LaeA-5F	GTTCCAATGTGATTGACGCA	LaeA knockout constructs
DJ1-LaeA-5R	TCAATATCATCTTCTGTCGAAATAAGTTTTGTTGCCAAGGTT
DJ1-LaeA-3F	AGATGCCGGATCCACTTAACTCATCCAGCTAGTCAGATGTC
DJ1-LaeA-3R	GCGAGAACCAAGTTCAATATG
DJ3-LaeA-F	TCCCTGCACTACCTAGGGTA
DJ3-LaeA-R	TTTGCTGGAATACCACGTAGG
G418-F	tctagattaacgcttacaatttccattc	Amplification of Neo gene for construction of double knockout transformants
G418-R	tcagaagaactcgtcaagaagg
G2	cccaacaacacgcatcatcc	Neo gene cutting primers
G3	aggtgagatgacaggagatc
Bar-F	GTTCAGGATCTCGATAAGATACGTT	Amplification of Bar gene for construction of triple knockout transformants
Bar-R	gatagtttaaactgaaggcggg
B2	agcaacgcttcgattaggaa	BAR gene cutting primers
B3	TCAGCAGGTGGGTGTAGAGC
DJ1-VeA-G418-5R	ggttcacgtagtgggccatcCAGCCGTCCTTTTTTTGTGAA	VelB and VeA double knockout constructs
DJ1-VeA-G418-3F	gccttcttgacgagttcttctgaCAGTCTCTTTTGTTTTATCCGAG
DJ1-LaeA-Bar-5R	AACGTATCTTATCGAGATCCTGAACAATAAGTTTTGTTGCCAAGGTT	VeA and LaeA double knockout constructs or VelB， VeA and LaeA triple knockout constructs
DJ1-LaeA-Bar-3F	cccgccttcagtttaaactatcTCATCCAGCTAGTCAGATGTC
PTNHF-VeA-F	CACTGCAGCCCGGGGGATCCATGAAGGCGTCAACCGACC	Amplification of VeA construct for overexpression transformation
PTNHF-VeA-R	TCATGGTCTTTGTAGTCCATTTCCCTTGGTGGCGGCTCCG
PTNHG-LaeA-F	CACTGCAGCCCGGGGGATCCATGGATAAGGTCCTCCACG	Amplification of LaeA construct for overexpression transformation
PTNHG-LaeA-R	CCAGCACCAGCACCTCTAGATCGACGTCGAGAAGGCCTGG
LaeA-Check-F	ATGGATAAGGTCCTCCACG	Validation for LaeA knockout transformants
LaeA-Check-R	TCATCGACGTCGAGAAGGC
qRT-MGG_09994-F	ACGGGCGACAAGAAGGA	MGG_09994 expression assay
qRT-MGG_09994-R	TTGAGGTACAGGCTGAGGTAGA
qRT-MGG_07216-F	CTCCGCAGACATCACCAGC	MGG_07216 expression assay
qRT-MGG_07216-R	AGTTGACAACGACCGAGGC
qRT-MGG_01912-F	GATACCAGCACTCCCTCAACG	MGG_01912 expression assay
qRT-MGG_01912-R	ACGCATTCGCACCTTCG
qRT-MGG_05785-F	GGGCATCGTTATCGCTCAG	MGG_05785 expression assay
qRT-MGG_05785-R	AGTGTCCCTCGTGCGTGTAG
qRT-MGG_01819-F	TTACGGCAAGACCCACG	MGG_01819 expression assay
qRT-MGG_01819-R	TGATGGCGGCAATAAGA
qRT-MGG_07419-F	ATCCAGCAGACACTCAACATTCA	MGG_07419 expression assay
qRT-MGG_07419-R	AGCCCTTGTAGCCGCACTC
qRT-MGG_02378-F	CGGTGCGACGCCTTGAT	MGG_02378 expression assay
qRT-MGG_02378-R	ATGCCTTGCCGCTGTGC
qRT-MGG_09681-F	GCCAGGTCTATCGGTTCG	MGG_09681 expression assay
qRT-MGG_09681-R	TCGGTTGTGCCATCTCC
qRT-MGG_05599-F	AGCTTTACGTCTGGCCCTTTAT	MGG_05599 expression assay
qRT-MGG_05599-R	TGCCGTTCATCAGTTTGGAGT
qRT-MGG_06169-F	TGGGATGGCAGCGAGAC	MGG_06169 expression assay
qRT-MGG_06169-R	CGGTGGGCAGAGGGAAA
qRT-MGG_10585-F	CATACCCAACGCCAGCATC	MGG_10585 expression assay
qRT-MGG_10585-R	CCAAAGTCGGCCATCTCG
qRT-MGG_06784-F	GCGATGGAACGTCTTGTG	MGG_06784 expression assay
qRT-MGG_06784-R	CGGGAGGTATGGGTGAA
