# Supplementary material for: The velvet family proteins mediate low resistance to isoprothiolane in Magnaporthe oryzae
Source: PLoS Pathog. 2023 Jun 5;19(6):e1011011. doi: 10.1371/journal.ppat.1011011 (PMC10270592; doi:10.1371/journal.ppat.1011011)
Supplement: S3 Table — (XLSX) [file ppat.1011011.s003.xlsx]

## Sheet: S3_Table
S3_Table. Origin of mutants associated with Magnaporthe oryzae
Strains	Genotype	Source or reference
H08-1a	WT	[1]
ΔMoIRR	MoIRR (MGG_04843) was knocked out	[1]
LR	VelB (MGG_01620) amino acids Q305X	This study
ΔVelB	VelB (MGG_01620) was knocked out	This study
OEVelB	The Histones3 1.5k promoter links the VelB cds	This study
ΔVelB-C	VelB native 2k promoter and full gene length	This study
ΔVeA	VeA (MGG_08559) was knocked out	This study
ΔVelC	VelC (MGG_14719) was knocked out	This study
ΔLaeA	LaeA (MGG_01233) was knocked out	This study
ΔVelBΔVeA	VelB and VeA were knocked out	This study
ΔVeAΔLaeA	VeA and LaeA were knocked out	This study
ΔVelBΔVeAΔLaeA	VelB, VeA and LaeA were knocked out	This study
OEVeA	The Histones3 1.5k promoter links the VeA cds	This study
OELaeA	The Histones3 1.5k promoter links the LaeA cds	This study
VelB-GFP&VeA-Flag	The Histones3 1.5k promoter links the VelB and The Histones3 1.5k promoter links VeA cds	This study
Reference
1. Wang ZQ, Meng FZ, Zhang MM, Yin LF, Yin WX, Lin Y, Hsiang T, Peng YL, Wang ZH and Luo CX. A putative Zn2Cys6 transcription factor is associated with isoprothiolane resistance in Magnaporthe oryzae. Front Microbiol. 2018; 9: fmicb.2018.02608. https://doi.org/10.3389/fmicb.2018.02608
