# Supplementary material for: The velvet family proteins mediate low resistance to isoprothiolane in Magnaporthe oryzae
Source: PLoS Pathog. 2023 Jun 5;19(6):e1011011. doi: 10.1371/journal.ppat.1011011 (PMC10270592; doi:10.1371/journal.ppat.1011011)
Supplement: S4 Table — (XLSX) [file ppat.1011011.s004.xlsx]

## Sheet: S4_Table
S4_Table. Details of differentially expressed genes regulating secondary metabolism in ΔVelB.
Gene name	Gene ID	Description	Source or reference
MoGph1	MGG_01819	Alpha-1,4 glucan phosphorylase	[1]
MoCel3G	MGG_01912	Beta-glucosidase	[2]
MoGld2	MGG_02378	Glutamate decarboxylase	[3]
MoCel3C	MGG_05599	Beta-glucosidase	[2]
MoSuc2	MGG_05785	Levanase	[4]
MGG_06169	MGG_06169	Uncharacterized protein
MoAkr1	MGG_06784	Aldo-keto reductase	[5]
Mo4HNR	MGG_07216	Versicolorin reductase	[6]
MGG_07419	MGG_07419	Uncharacterized protein
MGG_09681	MGG_09681	Uncharacterized protein
MoLpp1	MGG_09994	Lipid phosphate phosphatase 1	[7]
MGG_10585	MGG_10585	Monooxygenase
Reference
1. Badaruddin M, Holcombe LJ, Wilson RA, Wang ZY, Kershaw MJ, Talbot NJ. Glycogen metabolic genes are involved in trehalose-6-phosphate synthase-mediated regulation of pathogenicity by the rice blast fungus Magnaporthe oryzae. PLoS Pathog. 2013; 9: e1003604. https://doi.org/10.1371/journal.ppat.1003604.
2. Takahashi M, Konishi T, Takeda T. Biochemical characterization of Magnaporthe oryzae β-glucosidases for efficient β-glucan hydrolysis. Appl Microbiol Biotechnol. 2011; 91: 1073-1082. https://europepmc.org/article/MED/21626020.
3. Wang RJ, Peng J, Li QX, Peng YL. Phosphorylation-mediated regulatory networks in mycelia of Pyricularia oryzae revealed by phosphoproteomic analyses. Mol Cell Proteomics. 2017; 16: 1669 - 1682. https://pubmed.ncbi.nlm.nih.gov/28706003.
4. Chen XL, Liu C, Tang B, Ren Z, Wang GL, Liu W. Quantitative proteomics analysis reveals important roles of N-glycosylation on ER quality control system for development and pathogenesis in Magnaporthe oryzae. PLoS Pathog. 2020; 16: e1008355. https://pubmed.ncbi.nlm.nih.gov/32092131.
5. Mathioni SM, Patel N, Riddick B, Sweigard JA, Czymmek KJ, Caplan JL, Kunjeti SG, Kunjeti S, Raman V, Hillman BI, Kobayashi DY, Donofrio NM. Transcriptomics of the rice blast fungus Magnaporthe oryzae in response to the bacterial antagonist Lysobacter enzymogenes reveals candidate fungal defense response genes. PLoS One. 2013; 8: e76487. https://pubmed.ncbi.nlm.nih.gov/24098512.
6. Gokce E, Franck WL, Oh Y, Dean RA, Muddiman DC. In-depth analysis of the Magnaporthe oryzae conidial proteome. J Proteome Res. 2012; 11: 5827-5835. https://pubmed.ncbi.nlm.nih.gov/23039028.
7. Kim S, Park J, Park SY, Mitchell TK, Lee YH. Identification and analysis of in planta expressed genes of Magnaporthe oryzae. BMC Genomics. 2010; 11: 104 - 104. https://pubmed.ncbi.nlm.nih.gov/20146797.
