# Supplementary material for: The velvet family proteins mediate low resistance to isoprothiolane in Magnaporthe oryzae
Source: PLoS Pathog. 2023 Jun 5;19(6):e1011011. doi: 10.1371/journal.ppat.1011011 (PMC10270592; doi:10.1371/journal.ppat.1011011)
Supplement: S5 Table — (XLSX) [file ppat.1011011.s005.xlsx]

## Sheet: S5_Table
S5_Table. Details of differentially expressed genes with monooxygenase activity in in ΔVelB.
Gene name	Gene ID	Description	Source or reference
CYP535C1	MGG_08500	Cytochrome P450	Fungal Cytochrome P450 Database
CYP527C1	MGG_07626	Cytochrome P450	Fungal Cytochrome P450 Database
CYP552D1	MGG_01924	Cytochrome P450	Fungal Cytochrome P450 Database
CYP606A1	MGG_04345	Cytochrome P450	Fungal Cytochrome P450 Database
CYP617A3	MGG_04469	Cytochrome P450	Fungal Cytochrome P450 Database
CYP65K1	MGG_09945	Cytochrome P450	Fungal Cytochrome P450 Database
MGG_06577	MGG_06577	Phenylacetone monooxygenase
CYP561A1	MGG_00301	Cytochrome P450	Fungal Cytochrome P450 Database
CYP561C3	MGG_02329	Cytochrome P450	Fungal Cytochrome P450 Database
CYP6001A1	MGG_13239	Cytochrome P450	Fungal Cytochrome P450 Database
CYP68X1	MGG_12479	Cytochrome P450	Fungal Cytochrome P450 Database
CYP526D1	MGG_07551	Cytochrome P450	Fungal Cytochrome P450 Database
CYP531B1	MGG_07856	Cytochrome P450	Fungal Cytochrome P450 Database
MGG_05555	MGG_05555	Xenobiotic compound monooxygenase
CYP528A3	MGG_17084	Cytochrome P450	Fungal Cytochrome P450 Database
CYP612A1	MGG_14099	Cytochrome P450	Fungal Cytochrome P450 Database
CYP51F1	MGG_04432	Cytochrome P450	Fungal Cytochrome P450 Database
CYP540B1	MGG_10724	Cytochrome P450	Fungal Cytochrome P450 Database
CYP68H1	MGG_02294	Cytochrome P450	Fungal Cytochrome P450 Database
CYP533B1	MGG_01138	Cytochrome P450	Fungal Cytochrome P450 Database
CYP602A1	MGG_09198	Cytochrome P450	Fungal Cytochrome P450 Database
MGG_03143	MGG_03143	Phenol 2-monooxygenase
CYP563B1	MGG_07982	Cytochrome P450	Fungal Cytochrome P450 Database
MGG_10585	MGG_10585	Monooxygenase
MGG_03375	MGG_03375	Isotrichodermin C-15 hydroxylase
MGG_03392	MGG_03392	Uncharacterized protein
CYP582A1	MGG_04911	Cytochrome P450	Fungal Cytochrome P450 Database
